# Supplementary material for: Evaluation of the Antitumor Effects of BPR1J-340, a Potent and Selective FLT3 Inhibitor, Alone or in Combination with an HDAC Inhibitor, Vorinostat, in AML Cancer
Source: PLoS One. 2014 Jan 8;9(1):e83160. doi: 10.1371/journal.pone.0083160 (PMC3885398; doi:10.1371/journal.pone.0083160)
Supplement: Table S1 — Kinase inhibition profiles of BPR1J-340. Percentage inhibition was determined by Invitrogen SelectScreen kinase profiling service. (XLS) [file pone.0083160.s001.xls]

## Sheet: Table S1
	BPR1J-340, % Inhibition at 100 nM
	FLT3	97	FGFR1	17	CDK2/cyclin A	5
	NTRK1 (TRKA)	89	MET (cMet)	17	IRAK4	4
	FLT3 D835Y	78	LYN A	17	PLK1	4
	CSF1R (FMS)	73	RPS6KA5 (MSK1)	16	RAF1 (cRAF) Y340D Y341D	4
	KDR (VEGFR2)	69	ABL1 T315I	15	CSK	3
	KIT	66	AURKA (Aurora A)	15	NEK2	2
	RET	49	FLT1 (VEGFR1)	15	RPS6KA3 (RSK2)	0
	FLT4 (VEGFR3)	45	TYRO3 (RSE)	15	MAP2K1 (MEK1)	0
	TEK (Tie2)	42	MAPK8 (JNK1)	14	GSK3A (GSK3 alpha)	-1
	PDGFRB (PDGFR beta)	39	SGKL (SGK3)	12	AKT1 (PKB alpha)	-2
	PDGFRA (PDGFR alpha)	38	IGF1R	12	JAK1	-3
	GSK3B (GSK3 beta)	36	ERBB2 (HER2)	11	AXL	-4
	SRC	34	SGK (SGK1)	11	PIM1	-5
	AMPK A1/B1/G1	30	JAK2	9	CHEK2 (CHK2)	-6
	CHEK1 (CHK1)	27	RPS6KA2 (RSK3)	9	NEK1	-6
	MAPK14 (p38 alpha)	24	ABL1	7	CLK2	-7
	TYK2	23	BTK	7	FRAP1 (mTOR)	-8
	SGK2	22	CLK1	6	CDC42 BPA (MRCKA)	-8
	IKBKE (IKK epsilon)	21	MST1R (RON)	6	RPS6KB1 (p70S6K)	-18
	AURKC (Aurora C)	19	BRAF	5
